# Supplementary material for: Computational elucidation of nonverbal behavior and body language in music therapy
Source: PNAS Nexus. 2024 Oct 22;3(11):pgae475. doi: 10.1093/pnasnexus/pgae475 (PMC11586667; doi:10.1093/pnasnexus/pgae475)
Supplement: pgae475_Supplementary_Data [file pgae475_supplementary_data.zip]

Archive with 2 entries (2 files):
- PNASNEXUS-PNASNEXUS-2024-00393R-s01.pdf
- PNASNEXUS-PNASNEXUS-2024-00393R-s02.mp4
